# Supplementary material for: Trimester effects of source-specific PM10 on birth weight outcomes in the Avon Longitudinal Study of Parents and Children (ALSPAC)
Source: Environ Health. 2021 Jan 7;20:4. doi: 10.1186/s12940-020-00684-w (PMC7788701; doi:10.1186/s12940-020-00684-w)
Supplement: Supplementary file 1 — Additional file 1. [file 12940_2020_684_MOESM1_ESM.zip]

Archive with 2 entries (2 files):
- Alspac-BW-Envir health - supplement- 2nd Revision 27 NovR2.docx
- Supplement - 2nd Revision 27 Nov - TCR2.pdf
